# Supplementary material for: Bioactive Potential: A Pharmacognostic Definition through the Screening of Four Hypericum Species from the Canary Islands
Source: Molecules. 2022 Sep 18;27(18):6101. doi: 10.3390/molecules27186101 (PMC9505652; doi:10.3390/molecules27186101)
Supplement: Supplementary file 1 [file molecules-27-06101-s001.zip]

Archive with 2 entries (2 files):
- Supplementary Materials.pdf
- Video S1_HeLa_GMW_100mg_mL.avi
